# Supplementary material for: Functional analysis of African Xanthomonas oryzae pv. oryzae TALomes reveals a new susceptibility gene in bacterial leaf blight of rice
Source: PLoS Pathog. 2018 Jun 4;14(6):e1007092. doi: 10.1371/journal.ppat.1007092 (PMC6037387; doi:10.1371/journal.ppat.1007092)
Supplement: S1 Table — (XLSX) [file ppat.1007092.s007.xlsx]

## Sheet: Sheet1
IDa	RVDseq	Published_ID	Genomic_nomenclatureb	Annotale_nomenclaturec
TalA_BAI3	NN-NG-NN-HD-HD-NI-N*-NG-HD-NI-NG-NN-HD-NI-NG-NI-NG-NN-NG-HD-NI-NI-NG-HD-NN-NG	-	Tal5a	TalDM2
TalB_BAI3	NN-ND-NN-NI-NK-NN-HD-NN-NG-NG-N*-HD-N*-HD-NI-NN-HD-NG-HD-HD-HD-NG-NN-HD-HD-NG	-	Tal5c	TalDI2
TalC_BAI3	NS-NG-NS-HD-NI-NG-NN-NG-HD-NI-NN-N*-NI-NN-HD-NG-NI-NN-N*-HD-NN-NG	TalC (Yu et al., 2011)	Tal3	TalBS1
TalD_BAI3	NI-HD-NN-NS-NN-NG-HD-NG-HD-NG-NN-NG-HD-NS-HD-NI-NG-HD-HD-NN-HD-NN	-	Tal6	TalDL2
TalE_BAI3	NN-HD-HD-NN-NN-NG-NG-HD-NG-HD-HD-NG-HD-HD-HD-HD-NG-HD-NG	-	Tal4	TalDH2
TalF_BAI3	NN-HD-NV-HD-NI-NN-HD-HD-HD-NI-NN-NN-HD-HD-N*-NG-HD-NI	-	Tal7	TalDK2
TalG_BAI3	NN-NN-NN-NI-NN-NN-HD-NI-NG-HD-NI-NN-HD-NG-HD-HD-NG	-	Tal1	TalDG2
TalH_BAI3	NN-HD-NV-HD-NI-NG-NI-NN-NS-HD-HD-NI	-	Tal2	TalDN2
TalI_BAI3	NN-HD-NI-NN-HD-NG-HD-HD-NG-NG-NI-NG-NI-NG	-	Tal5b	TalDJ2
TalA_CFBP1947	NN-NG-NN-HD-HD-NI-N*-NG-HD-NI-NG-NN-HD-NI-NG-NI-NG-NN-NG-HD-NI-NI-NG-HD-NN-NG	-	Tal4c	TalDM1
TalB_CFBP1947	NN-ND-NN-NI-NK-NN-HD-NN-NG-NG-N*-HD-N*-HD-NI-NN-HD-NG-HD-HD-HD-NG-NN-HD-HD-NG	-	Tal4a	TalDI1
TalC_CFBP1947	NS-NG-NS-HD-NI-NG-NN-NG-HD-NI-NN-N*-NI-NN-HD-NG-NI-NN-N*-HD-NN-NG	-	Tal6	TalBS2
TalD_CFBP1947	NI-HD-NN-NS-NN-NG-HD-NG-HD-NG-NN-NG-HD-NS-HD-NI-NG-HD-HD-NN-HD-NN	-	Tal3	TalDL1
TalE_CFBP1947	NN-HD-HD-NN-NN-NG-NG-HD-NG-HD-HD-NG-HD-HD-HD-HD-NG-HD-NG	-	Tal5	TalDH1
TalF_CFBP1947	NN-NN-NN-HD-NI-NN-HD-HD-HD-NI-NN-NN-HD-HD-N*-NG-HD-NI	-	Tal2	TalDK1
TalG_CFBP1947	NN-NN-NN-NI-NN-NN-HD-NI-NG-HD-NI-NN-HD-NG-HD-HD-NG	-	Tal1	TalDG1
TalH_CFBP1947	NN-HD-NV-HD-NI-NG-NI-NN-NS-HD-HD-NI-NG-NI-NG-NI	-	Tal7	TalDN1
TalI_CFBP1947	NN-HD-NI-NN-HD-NG-HD-HD-NG-NG-NI-NG-NI-NG	-	Tal4b	TalDJ1
TalA_MAI1	NN-N*-NN-HD-HD-NI-N*-NG-HD-NI-NG-NN-HD-NS-NG-NI-NG-NN-NG-HD-NI-NI-NG-HD-NN-NG	-	Tal5a	TalDM3
TalB_MAI1	NN-ND-NN-NI-NN-NN-ND-NN-NG-NG-N*-ND-NG-HD-NN-NN-HD-NG-HD-HD-HD-NN-NN-HD-HD-NG	-	Tal5c	TalDI3
TalC_MAI1	NS-NG-NS-HD-NI-NG-NN-NG-HD-NI-NN-N*-NI-NN-HD-NG-NI-NN-N*-HD-NN-NG	-	Tal3	TalBS3
TalD_MAI1	NI-HD-NN-NS-NN-NG-HD-NG-HD-NG-NN-NG-HD-NS-HD-NI-NG-HD-HD-NN-HD-NN	-	Tal6	TalDL3
TalE_MAI1	NN-HD-HD-NN-NN-NG-NG-HD-NG-HD-HD-NG-HD-HD-HD-HD-NG-HD-NG	-	Tal4	TalDH3
TalF_MAI1	NN-HD-NN-HD-NG-HD-HD-NG-HD-NI-NI-NN-HD-HD-N*-NG-HD-NI	Tal5 (Streubel et al., 2013)	Tal7	TalDK3
TalG_MAI1	NN-NN-NN-NI-NN-NN-HD-NI-NG-HD-NI-NN-HD-NG-HD-HD-NG	-	Tal1	TalDG3
TalH_MAI1	NN-HD-NV-HD-NI-NG-NI-NN-NS-HD-HD-NI-NG-NI-NG-NI	-	Tal2	TalDN3
TalI_MAI1	NN-HD-NI-NS-HD-NG-HD-HD-NS-NG-NI-NG-NI-NG	-	Tal5b	TalDJ3
Alternative nomenclatures for African Xoo TAL effectors. IDs used in this paper are based on groups identified by the program DisTAL. RVD sequence are shown for each TAL effector. A genomic nomenclature is shown, following guidelines established by Salzberg et al. [35] where TAL effectors are given numbers according to their position in the genome and TAL effectors that form a genomic cluster are…
aNomenclature used in this paper
bNomenclature based on genomic positions, Tal genes are numbered in ascending order from the origin of replication, those genes found clustering together are assigned the same number followed by a letter
cClassification of TAL effectors in RVD families according to the program AnnoTALE (Grau et al., 2016). Based on their available nomenclature in July 2016.
