# Supplementary material for: Functional analysis of African Xanthomonas oryzae pv. oryzae TALomes reveals a new susceptibility gene in bacterial leaf blight of rice
Source: PLoS Pathog. 2018 Jun 4;14(6):e1007092. doi: 10.1371/journal.ppat.1007092 (PMC6037387; doi:10.1371/journal.ppat.1007092)
Supplement: S2 Table — (XLSX) [file ppat.1007092.s008.xlsx]

## Sheet: NEWSUPPL_MAI1_2018
TAL_IDa	SEQ_Idb	TALBS_distance_from_endc	TALBS_sequenced	RANKe	Annotationf	H2O_FPKMg	MAI1_FPKMh	LOG2FCi	BAI3_targetj	EBE_strandk
MAI1_TalA	LOC_Os05g40890	-139	TACACCATCCATCCATCCATCCATCGT	1	expressed protein	16.8096	218.354	3.62253	TRUE	+strand
MAI1_TalA	LOC_Os08g02300	-274	TCTCCCAATCAAGCATCCATCCATCCT	33	no apical meristem protein, putative, expressed	0.175663	1.51189	1.0953	FALSE	+strand
MAI1_TalA	LOC_Os06g42030	-387	TGTCCCACTCCCAAATATTCCAATCCT	44	potassium transporter, putative, expressed	4.15938	33.2246	2.72976	FALSE	+strand
MAI1_TalA	LOC_Os02g25020	-903	CGCGCAACAAGTACATATATCCGTCGT	46	DNA binding protein, putative, expressed	1.46497	14.8201	2.68212	FALSE	-strand
MAI1_TalA	LOC_Os01g04590	-246	CATCCCAGCCCTACACGTGTCCATCCT	53	expressed protein	7.69952	17.5411	1.09172	FALSE	+strand
MAI1_TalA	LOC_Os06g42030	-891	CATATCATTCAAACTTCTGTCAACCAA	155	potassium transporter, putative, expressed	4.15938	33.2246	2.72976	FALSE	-strand
MAI1_TalA	LOC_Os08g18974	-498	TCTCTCACACACGCATATATAAATTGT	157	expressed protein	0.605644	23.1245	3.90928	TRUE	+strand
MAI1_TalA	LOC_Os03g57880	-591	CATCCCATCCATCCATCAATCCACCGC	159	glucan endo-1,3-beta-glucosidase precursor, putative, expressed	7.69256	37.894	2.16169	FALSE	+strand
MAI1_TalA	LOC_Os08g01910	-583	TCTCCCCCTCAACCACCCATCCATCCT	277	expressed protein	3.3631	8.97347	1.19274	FALSE	-strand
MAI1_TalA	LOC_Os03g53590	-467	CACATACTCCATACATACGCCCACCGT	299	expressed protein	51.9646	135.442	1.36519	FALSE	+strand
MAI1_TalA	LOC_Os04g03850	-436	TATAACAATAATGAAAATACTAATCAT	331	OsSub39 - Putative Subtilisin homologue, expressed	0.292466	5.33181	2.29249	TRUE	+strand
MAI1_TalA	LOC_Os08g32690	-755	CACCCTCCTCACGCCCACATCCATCCC	371	expressed protein	19.1036	32.352	0.730319	FALSE	-strand
MAI1_TalA	LOC_Os02g55600	-397	CATCCCACTCACCCCTCAACCAAACAC	377	expressed protein	15.8124	33.2781	1.02776	FALSE	+strand
MAI1_TalA	LOC_Os03g51650	-194	TCCCTCCTCCCTGCCTATATAAACCGC	390	membrane protein, putative, expressed	168.474	379.969	1.16861	FALSE	+strand
MAI1_TalA	LOC_Os12g12880	-122	CCCCCCACCCACCACTACATAAATCCC	445	expressed protein	8.35915	66.0282	2.84032	FALSE	+strand
MAI1_TalA	LOC_Os04g58850	-142	TCCACCACAAACACGTACACAAACCAC	458	harpin-induced protein 1 domain containing protein, expressed	17.2887	56.264	1.64668	FALSE	+strand
MAI1_TalA	LOC_Os09g08430	-367	CCACCCACTACTATATATATAAATACT	460	ribosomal protein L22, putative, expressed	161.294	249.444	0.625878	FALSE	-strand
MAI1_TalB	LOC_Os09g39810	-347	TGCGATGCGTTTCCCACCTCCCACCTC	30	AP2 domain containing protein, expressed	11.1691	803.159	6.04619	TRUE	+strand
MAI1_TalB	LOC_Os01g12650	-279	CCCCAAGCATTTCCCCATTCCAACCCT	33	reticulon domain containing protein, putative, expressed	4.61614	10.6987	1.0587	FALSE	+strand
MAI1_TalB	LOC_Os02g21920	-312	CGCACGACCTCCCCCGCCTCCCCGCCG	38	CPuORF24 - conserved peptide uORF-containing transcript, expressed	68.1374	117.044	0.771786	FALSE	+strand
MAI1_TalB	LOC_Os05g42230	-259	TCCCAGCCATTCCCCTGCTCCCCCCAT	58	universal stress protein domain containing protein, putative, expressed	24.1533	45.082	0.873456	FALSE	-strand
MAI1_TalB	LOC_Os03g10240	-763	TGCCAAACACTCCCCCACTCTCTCCCT	92	DUF677 domain containing protein, putative, expressed	1.11379	7.97171	2.08555	FALSE	+strand
MAI1_TalB	LOC_Os04g24140	-58	CCCCAAAAATCCCCCACCTCCCAATCC	184	ribose-5-phosphate isomerase A, putative, expressed	92.7215	154.216	0.727825	FALSE	+strand
MAI1_TalB	LOC_Os03g21060	-209	TAAAAGGAGCCCCTCCCCTCCCGTCCC	229	No apical meristem protein, putative, expressed	5.47302	68.0333	3.41478	FALSE	+strand
MAI1_TalB	LOC_Os09g33680	-190	CCCACGCCGCTCCTCCCCTCCCCTCCC	241	Os9bglu31 - beta-glucosidase, dhurrinase, similar to G. max hydroxyisourate hydrolase, expressed	267.22	494.479	0.885407	FALSE	+strand
MAI1_TalB	LOC_Os04g23210	-343	TACGAGACGATACGCCGCCCCAAACCC	247	expressed protein	7.88151	17.1934	1.03454	FALSE	+strand
MAI1_TalB	LOC_Os03g51650	-147	CGCACGCCATTTCCCCCCTCACCCTCT	250	membrane protein, putative, expressed	168.474	379.969	1.16861	FALSE	+strand
MAI1_TalB	LOC_Os01g45640	-992	CGCGAGTCGCTGCTCCGCCCCCTCCCT	256	tat pathway signal sequence family protein, expressed	159.019	569.445	1.83384	FALSE	+strand
MAI1_TalB	LOC_Os03g44380	-278	TCCCCACCATCACTCCACCCCCCCCCC	302	9-cis-epoxycarotenoid dioxygenase 1, chloroplast precursor, putative, expressed	1.64451	11.8793	2.28398	FALSE	+strand
MAI1_TalB	LOC_Os11g05070	-845	CACCCGCCATCGCTCCACCCACCGCCC	310	sodium/calcium exchanger protein, putative, expressed	4.90371	11.7109	1.10637	FALSE	+strand
MAI1_TalB	LOC_Os03g55280	-72	CCCCACCCAATCCCCGCCTCCCACCAC	334	semialdehyde dehydrogenase, NAD binding domain containing protein, putative, expressed	4.6948	11.8491	1.17395	FALSE	+strand
MAI1_TalB	LOC_Os03g21030	-208	TAAAAGCCGCCCCTCGGTTCCTCCCCC	385	no apical meristem protein, putative, expressed	15.3932	53.4477	1.73177	FALSE	+strand
MAI1_TalB	LOC_Os01g64870	-454	TACAACGCATCCCCCAACTTACAAAAC	401	expressed protein	27.8625	44.6725	0.662129	FALSE	-strand
MAI1_TalB	LOC_Os02g45380	-174	TGTCAACCATTCCTCTGCTCCTCCCCC	434	MATE domain containing protein, expressed	0.249078	1.59827	1.05669	FALSE	+strand
MAI1_TalB	LOC_Os09g29820	-134	TAAAAGGCCCTCACCAACCCATCGCCT	570	bZIP transcription factor domain containing protein, expressed	0.961869	39.7057	4.37493	TRUE	+strand
MAI1_TalC	LOC_Os11g31190	-319	CATGCATGTCAGCAGCTGGTCAT	1	nodulin MtN3 family protein, putative, expressed	5.06518	532.171	6.4579	TRUE	+strand
MAI1_TalC	LOC_Os04g26550	-171	TATGCAAGTACGTAGCTAGGCCT	50	expressed protein	0.573042	6.4273	2.23928	FALSE	+strand
MAI1_TalC	LOC_Os08g04810	-797	TTTGCATGTAACTAACCAATAAT	87	serine esterase family protein, putative, expressed	2.28527	4.48186	0.738654	FALSE	+strand
MAI1_TalC	LOC_Os02g40330	-72	TCTCCCTATAAATAGCCGGCCAT	98	retrotransposon protein, putative, Ty3-gypsy subclass, expressed	1.58136	33.6756	3.74772	FALSE	+strand
MAI1_TalC	LOC_Os07g36544	-830	TATCAAAATCAGTAAATCACCAT	104	serine/threonine-protein kinase receptor precursor, putative, expressed	1.67344	16.0155	2.67008	FALSE	+strand
MAI1_TalC	LOC_Os01g64790	-273	TACGCACGCCACAAACTAGCCCT	130	AP2 domain containing protein, expressed	6.37229	19.0373	1.4425	FALSE	+strand
MAI1_TalC	LOC_Os10g20090	-926	CGTCAATGTCCGCCGCTCACCAT	192	CSLH1 - cellulose synthase-like family H, expressed	8.05813	23.79	1.45247	FALSE	-strand
MAI1_TalC	LOC_Os03g58790	-88	TTTCCATATCCATATCCACCCAT	264	ATPase, putative, expressed	6.89862	29.842	1.96522	TRUE	+strand
MAI1_TalC	LOC_Os11g37960	-512	TATGCATACAAGTAACTACTACC	271	WIP4 - Wound-induced protein precursor, expressed	247.359	410.666	0.729047	FALSE	-strand
MAI1_TalC	LOC_Os01g52070	-599	CATTTATCACAATAACCAGTCAT	299	potassium channel AKT1, putative, expressed	1.46871	4.64853	1.19412	FALSE	-strand
MAI1_TalC	LOC_Os04g54020	-188	CATGCATCTAGCTAGCTAGTCAA	321	receptor-like kinase, putative, expressed	0.121635	1.2102	0.978574	FALSE	+strand
MAI1_TalC	LOC_Os01g22090	-241	CGGGCATATCAGTAGCTAGTAAA	349	expressed protein	6.69419	18.7999	1.36365	FALSE	+strand
MAI1_TalC	LOC_Os11g37960	-519	TATGCATAACAATGCTTACTCAT	500	WIP4 - Wound-induced protein precursor, expressed	247.359	410.666	0.729047	FALSE	+strand
MAI1_TalD	LOC_Os03g61760	-537	TACGCGTCCCCATCCCATCCCCC	3	OsSPL6 - SBP-box gene family member, expressed	23.199	321.189	3.73489	TRUE	+strand
MAI1_TalD	LOC_Os03g05280	-144	CACCTCTCTCTCTCTCCTCCACA	13	ras-related protein, putative, expressed	30.8901	67.8632	1.11062	FALSE	+strand
MAI1_TalD	LOC_Os11g30790	-943	CCCCAGTCTCCCTCCCATCCAAG	30	expressed protein	1.23198	3.39724	0.978274	FALSE	+strand
MAI1_TalD	LOC_Os03g28420	-950	CAAAAATCTCAGTCACACACACA	52	3-oxoacyl-synthase, putative, expressed	35.2484	87.6291	1.28986	FALSE	+strand
MAI1_TalD	LOC_Os10g42320	-74	CAAAAATCTCCATCCCCCCCGCC	68	nonsense-mediated mRNA decay protein 3, putative, expressed	10.6842	20.2203	0.860886	FALSE	+strand
MAI1_TalD	LOC_Os06g09660	-38	CACGAATATCCGCCTCCTCCACC	69	auxin response factor, putative, expressed	2.76022	7.42458	1.16379	FALSE	-strand
MAI1_TalD	LOC_Os01g41420	-177	CACACGTCCCTGTCCCGCCAACG	83	transmembrane amino acid transporter protein, putative, expressed	1.8533	7.96413	1.65153	FALSE	-strand
MAI1_TalD	LOC_Os01g14110	-934	CACATGTCTCCATCTCACCCCAC	134	expressed protein	1.1894	4.37046	1.29451	FALSE	+strand
MAI1_TalD	LOC_Os05g39250	-423	TCCCCATCTCCATCCCATCAAAA	148	phosphatidylethanolamine-binding protein, putative, expressed	15.1222	116.92	2.87069	FALSE	+strand
MAI1_TalD	LOC_Os03g05720	-965	CACATCTCCCTATCGTCTCCGCC	149	WD domain, G-beta repeat domain containing protein, expressed	4.31499	7.8234	0.731268	FALSE	-strand
MAI1_TalD	LOC_Os01g72009	-614	TACAACTTTCCATCACATCAAAC	227	expressed protein	143.576	575.93	1.99657	TRUE	+strand
MAI1_TalD	LOC_Os04g37690	-227	TCCAAACCTCACCCCCACCCACG	232	RNA recognition motif containing protein, putative, expressed	46.9558	92.7247	0.966724	FALSE	+strand
MAI1_TalD	LOC_Os04g09900	-87	TCCCAATATCTATTGCATCTGCA	246	ent-kaurene synthase, chloroplast precursor, putative, expressed	0.572178	5.26578	1.99473	FALSE	+strand
MAI1_TalD	LOC_Os03g51010	-609	CACGCGTCCCCCTAGCCCCCACG	275	hydrolase, alpha/beta fold family domain containing protein, expressed	11.6051	27.9306	1.19859	FALSE	+strand
MAI1_TalD	LOC_Os05g06440	-275	TCCACGTCTCCCCCCCAACCCCA	307	dnaJ homolog subfamily B member 11 precursor, putative, expressed	21.7991	52.1105	1.22002	FALSE	+strand
MAI1_TalD	LOC_Os01g59180	-292	CACCTCTCCCTCTCTCGCCCGCG	331	OsFBX27 - F-box domain containing protein, expressed	2.27048	8.90221	1.59825	FALSE	+strand
MAI1_TalD	LOC_Os07g46160	-29	TCCGGATCCCCCCCCCACCCACC	333	MBTB14 - Bric-a-Brac, Tramtrack, Broad Complex BTB domain with Meprin and TRAF Homology MATH domain, expressed	42.8718	67.0839	0.63402	FALSE	+strand
MAI1_TalD	LOC_Os03g22680	-146	TCCAAGCCCCCACCACACACACA	400	RING finger and CHY zinc finger domain-containing protein 1, putative, expressed	0.670511	12.977	3.06469	FALSE	+strand
MAI1_TalD	LOC_Os03g53590	-403	CACCAGCCTCCCCCACCCCCACC	410	expressed protein	51.9646	135.442	1.36519	FALSE	+strand
MAI1_TalD	LOC_Os01g16146	-381	TCCAACTATCCATCACATCAAAC	424	phenazine biosynthesis protein, putative, expressed	15.6611	36.668	1.17686	FALSE	-strand
MAI1_TalD	LOC_Os07g40290	-656	TGCCTCTCTCTCTCTCATCAGAG	428	OsGH3.8 - Probable indole-3-acetic acid-amido synthetase, expressed	6.25999	26.0364	1.89686	FALSE	+strand
MAI1_TalD	LOC_Os10g28350	-666	TCTCAATCCCAATCCCATCCCCA	496	1,2-dihydroxy-3-keto-5-methylthiopentene dioxygenase protein, putative, expressed	2.18069	5.63033	1.05974	FALSE	-strand
MAI1_TalE	LOC_Os11g05070	-942	CGCCGGCTCCCCTCCCCTCT	6	sodium/calcium exchanger protein, putative, expressed	4.90371	11.7109	1.10637	FALSE	-strand
MAI1_TalE	LOC_Os02g48740	-352	CACCACTTCCCCTCCCCTCT	8	fimbrin-like protein 2, putative, expressed	6.92042	46.0498	2.57054	TRUE	+strand
MAI1_TalE	LOC_Os02g32469	-596	TGCCCATTCCCCTCCCCCCT	17	expressed protein	34.145	184.416	2.39937	FALSE	-strand
MAI1_TalE	LOC_Os09g07570	-601	TACCGGCTCTCCTCTCCTCT	19	ferredoxin-thioredoxin reductase catalytic chain, chloroplast precursor, putative, expressed	190.104	367.122	0.945826	FALSE	+strand
MAI1_TalE	LOC_Os01g23620	-248	TGACGACCCTCCTCCCCTCT	31	miro, putative, expressed	51.0139	82.0892	0.675764	FALSE	+strand
MAI1_TalE	LOC_Os01g56300	-424	TACCACTTCTAATCCCCTCT	38	expressed protein	11.2484	22.9922	0.969972	FALSE	+strand
MAI1_TalE	LOC_Os07g49114	-405	CCCCACCTCCCCTCCCCTCT	58	wound-induced protein WI12, putative, expressed	38.6282	149.599	1.92611	FALSE	+strand
MAI1_TalE	LOC_Os03g28420	-231	CACCGCTCCTCCCCCCCTCC	82	3-oxoacyl-synthase, putative, expressed	35.2484	87.6291	1.28986	FALSE	+strand
MAI1_TalE	LOC_Os07g46670	-287	CGCTCGTACTCCTCCCCTCT	114	early response to dehydration 15, putative, expressed	20.0946	40.3501	0.971017	FALSE	+strand
MAI1_TalE	LOC_Os01g66120	-364	CCCCCCCCCTCCTCCCCTCT	132	No apical meristem protein, putative, expressed	178.488	413.38	1.20707	FALSE	+strand
MAI1_TalE	LOC_Os06g04540	-108	TAACCCTTCTCCTCTCCTCT	138	DNA binding protein, putative, expressed	0.195355	15.2566	3.76551	TRUE	+strand
MAI1_TalE	LOC_Os07g46340	-45	TGCCGATGCTCCTCCCACCT	238	methyltransferase, putative, expressed	32.2357	187.14	2.501	TRUE	+strand
MAI1_TalE	LOC_Os04g58320	-11	TCCTCCTCCTCCTCCCCTCT	247	zinc finger, RING-type, putative, expressed	12.977	21.4582	0.684188	FALSE	-strand
MAI1_TalE	LOC_Os04g42700	-965	CGCCACCTCTTCTCCCCCCT	301	receptor-like protein kinase precursor, putative, expressed	3.2198	9.90579	1.36985	FALSE	+strand
MAI1_TalE	LOC_Os05g34070	-50	CGCCGCCCCCCCTCCCCCCT	308	DIP1, putative, expressed	317.842	546.425	0.77982	FALSE	+strand
MAI1_TalE	LOC_Os03g55870	-708	CAACCATTCACCCCCCCTCT	403	membrane associated DUF588 domain containing protein, putative, expressed	6.24057	18.9995	1.46579	FALSE	+strand
MAI1_TalE	LOC_Os12g40260	-137	TACCCCTCCTCCTCTCCTCC	441	WD-40 repeat family protein, putative, expressed	3.85555	10.1278	1.19646	FALSE	+strand
MAI1_TalE	LOC_Os06g25010	-970	TGCCCCCCCCCCCCCCCTCT	455	glycosyl hydrolase, putative, expressed	0.950273	9.02433	2.36176	FALSE	+strand
MAI1_TalE	LOC_Os06g39260	-54	CACCGATCTCCCTCCCCCCT	457	solute carrier family 35 member B1, putative, expressed	18.1663	38.799	1.05416	FALSE	+strand
MAI1_TalE	LOC_Os09g39810	-365	TGCCGAATCTTCCCCCCCCT	478	AP2 domain containing protein, expressed	11.1691	803.159	6.04619	TRUE	-strand
MAI1_TalF	LOC_Os11g31190	-235	TAAGCTCATCAAGCCTTCA	5	nodulin MtN3 family protein, putative, expressed	5.06518	532.171	6.4579	TRUE	+strand
MAI1_TalF	LOC_Os08g32690	-755	CACCCTCCTCACGCCCACA	18	expressed protein	19.1036	32.352	0.730319	FALSE	-strand
MAI1_TalF	LOC_Os08g06210	-158	TGCGCCCCCCAGGCCCCCA	61	expressed protein	1.54515	8.79298	1.944	TRUE	+strand
MAI1_TalF	LOC_Os12g36770	-151	TACCCCCCTCCCCCCCTCA	87	lipase class 3 family protein, putative, expressed	2.37502	5.6353	0.975266	FALSE	+strand
MAI1_TalF	LOC_Os05g51130	-214	CCCACTCCTCACCCTCTCA	136	mitochondrial chaperone BCS1, putative, expressed	4.71336	12.1041	1.19761	FALSE	+strand
MAI1_TalF	LOC_Os03g29850	-539	CCCGCTTCTCACGCCGTCA	137	metal cation transporter, putative, expressed	6.05041	15.5685	1.23266	FALSE	+strand
MAI1_TalF	LOC_Os06g15420	-415	CCCCCCCCCCAAACCCTCC	177	asparagine synthetase, putative, expressed	26.6954	58.5549	1.10457	FALSE	+strand
MAI1_TalF	LOC_Os03g21030	-7	CGCCCTCCCCCGACCTTCA	194	no apical meristem protein, putative, expressed	15.3932	53.4477	1.73177	FALSE	-strand
MAI1_TalF	LOC_Os03g51350	-167	CGCGCCCCCCGAGCCTTCC	206	expressed protein	7.15944	56.9161	2.82742	FALSE	+strand
MAI1_TalF	LOC_Os01g09300	-210	TGCGCCTCTCCAACCTTCC	208	oxidoreductase, putative, expressed	52.9371	132.351	1.30588	FALSE	+strand
MAI1_TalF	LOC_Os02g55600	-39	TACACCTCTCACGCCTTCC	267	expressed protein	15.8124	33.2781	1.02776	FALSE	+strand
MAI1_TalF	LOC_Os01g58380	-839	CGTAATCCTCCAGCCCTCC	355	3-hydroxybutyryl-CoA dehydrogenase, putative, expressed	58.759	136.634	1.20361	FALSE	-strand
MAI1_TalF	LOC_Os07g10660	-63	TCCGCTCTCCCACCCTTCA	359	ribosomal protein, putative, expressed	15.8714	26.1966	0.688847	FALSE	+strand
MAI1_TalF	LOC_Os02g53230	-251	TGCCCTCCTCGAGCCTACG	378	transcription elongation factor SPT5 homolog 1, putative, expressed	0.0748192	3.08361	1.92575	FALSE	+strand
MAI1_TalF	LOC_Os02g02410	-92	TGCGATCCGAAAACCTTCA	381	DnaK family protein, putative, expressed	118.906	215.736	0.854035	FALSE	-strand
MAI1_TalF	LOC_Os01g57100	-249	TGCCCTCATCCAACATTCC	458	expressed protein	3.34732	6.77742	0.839165	FALSE	+strand
MAI1_TalF	LOC_Os03g48710	-882	TCCGACCCCAAAACCTTCA	461	expressed protein	69.7638	170.718	1.27896	FALSE	-strand
MAI1_TalG	LOC_Os02g43500	-213	TAGAAAACATCAGCTCCA	8	OR, putative, expressed	255.781	745.288	1.53919	FALSE	+strand
MAI1_TalG	LOC_Os02g17390	-224	TCAGAGACATCAACTTCT	28	3-hydroxyacyl-CoA dehydrogenase, putative, expressed	48.0732	136.71	1.48863	FALSE	+strand
MAI1_TalG	LOC_Os10g39260	-205	CGGGAGGCAACCCCTCCT	134	aspartic proteinase nepenthesin, putative, expressed	0.402052	4.34147	1.9297	FALSE	+strand
MAI1_TalG	LOC_Os03g04050	-126	TCGAAAGCAACCACTCCT	139	protein kinase family protein, putative, expressed	16.6496	29.9898	0.812158	FALSE	+strand
MAI1_TalG	LOC_Os03g50450	-205	CGGAAAACCCCAACTCCC	173	inactive receptor kinase At2g26730 precursor, putative, expressed	12.6689	25.8736	0.975292	FALSE	+strand
MAI1_TalG	LOC_Os03g08920	-415	TCGGAGCCATCAGATCAT	209	Zinc finger, C3HC4 type domain containing protein, expressed	0.392805	1.21566	0.669743	FALSE	+strand
MAI1_TalG	LOC_Os04g44870	-138	CGGCCCACCTCAACTCCT	265	C2 domain containing protein, putative, expressed	1.81998	4.60928	0.992131	FALSE	+strand
MAI1_TalG	LOC_Os03g51390	-889	TAAACGACATCCGCTTCT	320	expressed protein	6.21983	24.3968	1.81461	FALSE	-strand
MAI1_TalG	LOC_Os03g40270	-76	TCACCACCATCACCTCCT	330	alpha-1,4-glucan-protein synthase, putative, expressed	99.2475	162.127	0.702429	FALSE	+strand
MAI1_TalG	LOC_Os01g65520	-280	CAAAAGCCATCAACGCCT	343	Sad1 / UNC-like C-terminal domain containing protein, putative, expressed	13.5657	52.1892	1.86856	FALSE	+strand
MAI1_TalG	LOC_Os01g11910	-121	TCGCAGGCATAAGCTCCA	361	basic helix-loop-helix, putative, expressed	19.6278	42.2159	1.06697	FALSE	-strand
MAI1_TalG	LOC_Os01g53420	-73	TAGAAAACATCATCTCAT	369	anthocyanidin 5,3-O-glucosyltransferase, putative, expressed	2.37685	80.1598	4.58702	TRUE	+strand
MAI1_TalG	LOC_Os04g57739	-683	TAAAAAACATCAATTCTT	383	expressed protein	4.75374	8.88921	0.781355	FALSE	-strand
MAI1_TalG	LOC_Os07g34260	-647	TAGGAAACATAAGTCCCT	395	chalcone and stilbene synthases, putative, expressed	0.380082	3.07654	1.56259	FALSE	+strand
MAI1_TalG	LOC_Os07g05940	-251	CAAAAACCATCAGCCTCT	426	9-cis-epoxycarotenoid dioxygenase 1, chloroplast precursor, putative, expressed	0.560926	20.2292	3.76558	FALSE	+strand
MAI1_TalG	LOC_Os04g58850	-295	CAAAAAACAACAACACCT	442	harpin-induced protein 1 domain containing protein, expressed	17.2887	56.264	1.64668	FALSE	+strand
MAI1_TalG	LOC_Os05g39410	-677	CAGAGGGCCTCAAATCCT	454	expressed protein	7.61897	14.6452	0.860133	FALSE	+strand
MAI1_TalH	LOC_Os05g41420	-170	TGCCCATAAACCCTATA	1	auxin-induced protein 5NG4, putative, expressed	0.922811	110.724	5.86058	TRUE	+strand
MAI1_TalH	LOC_Os05g50250	-618	TAACCATAAACCATATA	7	cinnamoyl-CoA reductase-related, putative, expressed	2.83807	8.04985	1.23751	FALSE	-strand
MAI1_TalH	LOC_Os01g22090	-112	TGCCAATAATCCATATA	16	expressed protein	6.69419	18.7999	1.36365	FALSE	+strand
MAI1_TalH	LOC_Os01g72009	-288	TGCGCATAGGACATACA	37	expressed protein	143.576	575.93	1.99657	TRUE	+strand
MAI1_TalH	LOC_Os03g45960	-662	CATACATAAACCATATA	42	thaumatin, putative, expressed	1.49927	12.1569	2.39624	FALSE	-strand
MAI1_TalH	LOC_Os05g34854	-825	CACCCATAATACATATA	63	gibberellin 20 oxidase 2, putative, expressed	8.41924	15.2864	0.789985	FALSE	+strand
MAI1_TalH	LOC_Os03g53590	-469	TACACATACTCCATACA	66	expressed protein	51.9646	135.442	1.36519	FALSE	+strand
MAI1_TalH	LOC_Os08g40100	-318	CACTCATACAACATATA	70	expressed protein	3.20464	14.2498	1.85874	FALSE	-strand
MAI1_TalH	LOC_Os07g19530	-131	TACTCCTAGTCCATATC	119	peptidase, putative, expressed	8.02819	42.8248	2.27924	FALSE	+strand
MAI1_TalH	LOC_Os01g46760	-690	TGCAACTAGCCCATATA	121	protein phosphatase 2C, putative, expressed	0.780862	3.8868	1.45631	FALSE	-strand
MAI1_TalH	LOC_Os03g07480	-912	TCCCCACAAAACATATA	176	sucrose transporter, putativ, expressed	15.803	31.9955	0.97355	FALSE	+strand
MAI1_TalH	LOC_Os08g43550	-773	TACACACAAACTATATA	181	MYB family transcription factor, putative, expressed	70.2954	212.337	1.58125	FALSE	+strand
MAI1_TalH	LOC_Os12g41680	-167	TACACATACTCCATATG	195	No apical meristem protein, putative, expressed	17.9499	229.576	3.60498	FALSE	+strand
MAI1_TalH	LOC_Os06g48720	-691	TAACCATAATCCATATC	200	cadmium/zinc-transporting ATPase 4, putative, expressed	1.10139	2.80417	0.856238	FALSE	+strand
MAI1_TalH	LOC_Os03g02840	-151	TACAAATAGATCATATA	224	remorin family protein, putative, expressed	1.69518	11.4443	2.20703	FALSE	+strand
MAI1_TalH	LOC_Os11g31190	-343	CACCAATAGGCAATATA	270	nodulin MtN3 family protein, putative, expressed	5.06518	532.171	6.4579	TRUE	-strand
MAI1_TalH	LOC_Os02g46380	-787	TACGAATAAGCCATAAA	291	purine permease, putative, expressed	21.981	38.5971	0.784953	FALSE	-strand
MAI1_TalH	LOC_Os03g37984	-162	TACCAACAAACCCTATA	299	amino acid permease family protein, putative, expressed	36.8948	929.515	4.61796	FALSE	+strand
MAI1_TalH	LOC_Os04g43200	-541	TCCGCATCGACCACATC	347	caleosin related protein, putative, expressed	47.7067	228.659	2.2373	FALSE	+strand
MAI1_TalH	LOC_Os11g09010	-147	TGCCCCTACACCATCCA	348	lipase, putative, expressed	9.39229	16.6212	0.761799	FALSE	+strand
MAI1_TalH	LOC_Os05g08900	-315	TACGCATAGTACATAAA	391	expressed protein	2.73238	8.22073	1.30479	FALSE	+strand
MAI1_TalH	LOC_Os02g32580	-930	TCCACCTAGACCATCCA	430	expressed protein	10.661	72.7923	2.66178	FALSE	-strand
MAI1_TalI	LOC_Os04g43730	-21	TACATCTCCATATAT	3	OsWAK51 - OsWAK receptor-like protein kinase, expressed	4.75784	322.414	5.81171	FALSE	+strand
MAI1_TalI	LOC_Os09g08280	-86	TCCAGCTCCATATAT	6	expressed protein	1.4188	16.8614	2.88448	FALSE	+strand
MAI1_TalI	LOC_Os04g33200	-741	TCCATCTCCATATAT	18	heparan-alpha-glucosaminide N-acetyltransferase, putative, expressed	3.20176	13.1018	1.74681	FALSE	+strand
MAI1_TalI	LOC_Os02g13300	-581	TGCAACTCTATATAT	36	mitochondrial carrier protein, putative, expressed	9.2852	26.3742	1.41225	FALSE	+strand
MAI1_TalI	LOC_Os03g08330	-151	TCCACCTCCCTATAT	48	ZIM domain containing protein, putative, expressed	15.7936	38.6602	1.23978	FALSE	+strand
MAI1_TalI	LOC_Os02g25020	-674	TACACATCCATATAT	54	DNA binding protein, putative, expressed	1.46497	14.8201	2.68212	FALSE	+strand
MAI1_TalI	LOC_Os03g28420	-847	TCCAAATCCATATAT	59	3-oxoacyl-synthase, putative, expressed	35.2484	87.6291	1.28986	FALSE	+strand
MAI1_TalI	LOC_Os08g10500	-157	TCCATCTCCCTATAT	64	expressed protein	31.3389	204.275	2.66622	FALSE	+strand
MAI1_TalI	LOC_Os01g34080	-236	TACAACTCCTTCCAT	299	armadillo/beta-catenin-like repeat family protein, expressed	10.4637	20.5858	0.91301	FALSE	-strand
MAI1_TalI	LOC_Os12g37519	-650	TCCACCTCCAAATAT	366	retrotransposon protein, putative, unclassified, expressed	10.9627	230.188	4.27245	FALSE	+strand
MAI1_TalI	LOC_Os12g40260	-898	TCCAGCTCCATCCAT	433	WD-40 repeat family protein, putative, expressed	3.85555	10.1278	1.19646	FALSE	+strand
MAI1_TalI	LOC_Os04g57739	-495	TCCACCTCCTCATAT	457	expressed protein	4.75374	8.88921	0.781355	FALSE	+strand
MAI1_TalI	LOC_Os02g06700	-859	TCCATCACCATATAT	497	ribosomal protein, putative, expressed	189.116	309.034	0.705546	FALSE	+strand
MAI1_TalI	LOC_Os07g48450	-345	TGCAACTAACTATAT	499	no apical meristem protein, putative, expressed	6.68436	43.5242	2.53459	FALSE	-strand
Genes that are significantly induced by MAI1 and that contain a predicted EBE in their promoters for MAI1 TAL effectors are shown. Differential expression was determined from RNAseq data corresponding to plants inoculated with MAI1 compared to a water control 24 hours post-inoculation. RNAseq reads were mapped to the rice genome (Nipponbare V. MSU7) using the Tuxedo suite, and differential expres…
a	Identifier of the TAL gene
b	Nipponbare MSU7 gene ID
c	Distance from the leftmost base of the EBE to the annotated translation start site in the Nipponbare MSU7 genome
d	Predicted binding sequence for each TAL gene
e	Rank (according to predicton score) of the corresponding EBE among the predicted binding sites in all the genome
f	Gene annotation in MSU7
g	Expression value (FPKM) of the corresponding gene in the RNAseq libraries from MAI1 inoculated plants
h	Expression value (FPKM) of the corresponding gene in the RNAseq libraries from water inoculated plants
I	Log2 Fold Change between g and h
j	Is TRUE if the same rice gene (LOCID) is induced in microarray data comparing BAI3 inoculated plants vs control, AND, if a BAI3 TAL effector from the same group is predicted to target the promoter of the gene
k	Strand on the promoter where the EBE was predicted “+ strand” indicates the EBE is in 5’ to 3’ orientation in the sense strand of the gene
