# Supplementary material for: Functional analysis of African Xanthomonas oryzae pv. oryzae TALomes reveals a new susceptibility gene in bacterial leaf blight of rice
Source: PLoS Pathog. 2018 Jun 4;14(6):e1007092. doi: 10.1371/journal.ppat.1007092 (PMC6037387; doi:10.1371/journal.ppat.1007092)
Supplement: S3 Table — (XLSX) [file ppat.1007092.s009.xlsx]

## Sheet: NEWSUPPL_BAI3_2018
TAL_IDa	SEQ_Idb	TALBS_distance_from_endc	TALBS_sequenced	RANKe	Annotationf	ProbesetIDg	log2FCh	adj_P_Vali	MAI1_targetj	EBE_strandk
LOC_Os05g40890	BAI3_TalA	-139	TACACCATCCATCCATCCATCCATCGT	1	expressed protein	2.1193	0.00719451	Os.10823.2.S1_at	TRUE	+strand
LOC_Os08g18974	BAI3_TalA	-498	TCTCTCACACACGCATATATAAATTGT	103	expressed protein	3.19835	0.00515552	OsAffx.26050.5.S1_at	TRUE	+strand
LOC_Os04g03850	BAI3_TalA	-436	TATAACAATAATGAAAATACTAATCAT	184	OsSub39 - Putative Subtilisin homologue, expressed	2.87547	0.00943226	OsAffx.13648.1.S1_at	TRUE	+strand
LOC_Os10g29560	BAI3_TalB	-772	CCCAATCCCTTTCCCCACTCCCCCCCT	5	transposon protein, putative, CACTA, En/Spm sub-class, expressed	1.91321	0.00719451	Os.26516.1.S2_s_at	FALSE	+strand
LOC_Os09g39810	BAI3_TalB	-347	TGCGATGCGTTTCCCACCTCCCACCTC	6	AP2 domain containing protein, expressed	4.72959	0.0054088	OsAffx.6536.1.S1_at	TRUE	+strand
LOC_Os06g39040	BAI3_TalB	-83	CGCGACAAATTCCCCCCCCCCCTCCCC	8	dehydrogenase/reductase SDR family member 12, putative, expressed	1.5025	0.043762	OsAffx.28001.1.S1_s_at	FALSE	+strand
LOC_Os03g51020	BAI3_TalB	-415	TCCGCGGCCTCCCTCCCTTCCCACCCT	124	expressed protein	1.73606	0.00357365	Os.17861.1.S1_at	FALSE	+strand
LOC_Os09g29820	BAI3_TalB	-134	TAAAAGGCCCTCACCAACCCATCGCCT	135	bZIP transcription factor domain containing protein, expressed	4.54892	0.00496789	Os.49201.1.S1_at	FALSE	+strand
LOC_Os07g31450	BAI3_TalB	-759	CACACCACCACCACCACCCCCCTACCC	339	CHR4/MI-2-LIKE, putative, expressed	1.90608	0.00827781	Os.10905.1.S1_x_at	FALSE	+strand
LOC_Os05g33380	BAI3_TalB	-119	CAAAAGGCCACCCCCCTCCCCCTCCCT	395	fructose-bisphospate aldolase isozyme, putative, expressed	0.763702	0.00357365	Os.2697.1.S1_a_at	FALSE	+strand
LOC_Os01g53810	BAI3_TalB	-46	TACGACGCCTCTCCAAACTCCACCCAA	434	peptidase, putative, expressed	1.16318	0.00891577	Os.36961.1.S1_at	FALSE	+strand
LOC_Os11g31190	BAI3_TalC	-319	CATGCATGTCAGCAGCTGGTCAT	1	nodulin MtN3 family protein, putative, expressed	4.31201	0.0127893	Os.4974.1.S1_x_at	TRUE	+strand
LOC_Os05g51750	BAI3_TalC	-492	TCCACATGTCAACCGCCAACCCT	30	aspartyl protease family protein, putative, expressed	4.79868	0.0106799	Os.49592.1.S1_at	FALSE	-strand
LOC_Os11g39000	BAI3_TalC	-203	CATGCATGTTGGTAGCTAGCAAC	111	helix-loop-helix DNA-binding domain containing protein, expressed	3.28276	0.00178528	Os.57323.1.S1_at	FALSE	-strand
LOC_Os07g36430	BAI3_TalC	-91	TCTCCACATCAATCACCAGCTAT	119	expressed protein	3.13775	0.0268275	Os.31021.1.S1_at	FALSE	+strand
LOC_Os03g58790	BAI3_TalC	-88	TTTCCATATCCATATCCACCCAT	264	ATPase, putative, expressed	4.01151	0.0354996	Os.10884.1.S1_at	TRUE	+strand
LOC_Os01g58290	BAI3_TalC	-50	TATAAATACCAATACCTACTAGA	405	OsSub9 - Putative Subtilisin homologue, expressed	1.18562	0.0485098	Os.28433.4.A1_at	FALSE	+strand
LOC_Os03g61760	BAI3_TalD	-537	TACGCGTCCCCATCCCATCCCCC	3	OsSPL6 - SBP-box gene family member, expressed	2.81271	0.00180201	Os.8121.1.S1_at	TRUE	+strand
LOC_Os01g72009	BAI3_TalD	-614	TACAACTTTCCATCACATCAAAC	227	expressed protein	1.152	0.00787818	Os.12279.2.S1_a_at	TRUE	+strand
LOC_Os08g08420	BAI3_TalD	-87	CACCGGCCTCTGCCTCACCCCAA	263	expressed protein	0.978653	0.0126979	OsAffx.16896.1.S1_at	FALSE	+strand
LOC_Os02g48010	BAI3_TalD	-542	CCCCTCTCTCTCTCTCCTCCCCC	375	nuclear matrix constituent protein 1-like, putative, expressed	1.98714	0.00357976	Os.11658.1.S1_at	FALSE	+strand
LOC_Os04g57400	BAI3_TalD	-140	TACAAAACCCACACACCTCCGCG	465	methylthioribose kinase, putative, expressed	1.20628	0.0106836	Os.5851.1.S1_at	FALSE	+strand
LOC_Os02g48740	BAI3_TalE	-352	CACCACTTCCCCTCCCCTCT	8	fimbrin-like protein 2, putative, expressed	1.86329	0.00291626	Os.23544.1.S1_at	TRUE	+strand
LOC_Os06g04540	BAI3_TalE	-108	TAACCCTTCTCCTCTCCTCT	138	DNA binding protein, putative, expressed	3.9911	0.00117867	Os.55065.1.S1_at	TRUE	+strand
LOC_Os07g46340	BAI3_TalE	-45	TGCCGATGCTCCTCCCACCT	238	methyltransferase, putative, expressed	2.48685	0.00173658	Os.5110.1.S1_at	TRUE	+strand
LOC_Os09g39810	BAI3_TalE	-365	TGCCGAATCTTCCCCCCCCT	478	AP2 domain containing protein, expressed	4.72959	0.0054088	OsAffx.6536.1.S1_at	TRUE	-strand
LOC_Os02g48190	BAI3_TalE	-311	CGTCCCTTCTCCTCTCCTCT	490	expressed protein	1.33958	0.0263381	Os.17323.2.S1_at	FALSE	+strand
LOC_Os07g31450	BAI3_TalE	-621	CCCCGCATCTCCTCCCCCCC	496	CHR4/MI-2-LIKE, putative, expressed	1.90608	0.00827781	Os.10905.1.S1_x_at	FALSE	+strand
LOC_Os08g06210	BAI3_TalF	-158	TGCGCCCCCCAGGCCCCCA	16	expressed protein	1.18353	0.0334724	Os.53407.1.S1_x_at	TRUE	+strand
LOC_Os05g26660	BAI3_TalF	-578	TCCTCAACCCCAACCTTCA	17	NADH-ubiquinone oxidoreductase, mitochondrial precursor, putative, expressed	2.37988	0.00827781	Os.53929.1.S1_at	FALSE	+strand
LOC_Os02g44880	BAI3_TalF	-165	TCCGCCGCCCACGCCTTCC	100	expressed protein	1.1347	0.0170751	Os.17797.1.A1_at	FALSE	+strand
LOC_Os01g31450	BAI3_TalF	-324	TGCTCAACACAGACTTTCA	105	retrotransposon protein, putative, unclassified, expressed	2.29197	0.0324505	Os.43124.1.S1_at	FALSE	-strand
LOC_Os05g51500	BAI3_TalF	-47	TACACCCCCCCAACCCCCA	220	eukaryotic translation initiation factor 5B, putative, expressed	1.50949	0.0117111	Os.12337.2.S1_x_at	FALSE	+strand
LOC_Os01g46510	BAI3_TalF	-55	CGCGCCGCCCACCCCCTCG	251	peptidase S8 and S53, subtilisin, kexin, sedolisin, putative, expressed	1.55639	0.00401615	Os.27843.1.S1_at	FALSE	+strand
LOC_Os08g34950	BAI3_TalF	-45	CCAGCAACCCCACCCCTCA	306	chaperonin Cpn60/TCP-1, putative, expressed	1.95533	0.0303273	Os.53739.1.S1_x_at	FALSE	-strand
LOC_Os07g36940	BAI3_TalF	-306	TCCCCACCCCCACCCATCA	309	eukaryotic translation initiation factor 4G, putative, expressed	2.67444	0.0227626	Os.15271.1.S1_s_at	FALSE	+strand
LOC_Os11g40570	BAI3_TalF	-673	CGCGCGCCCCCACCCCTCA	311	plant viral response family protein, putative, expressed	0.974529	0.0396636	Os.24003.2.S1_x_at	FALSE	+strand
LOC_Os07g36430	BAI3_TalG	-587	TGGAAGCCACCAGCTCCC	24	expressed protein	3.13775	0.0268275	Os.31021.1.S1_at	FALSE	+strand
LOC_Os01g53420	BAI3_TalG	-73	TAGAAAACATCATCTCAT	369	anthocyanidin 5,3-O-glucosyltransferase, putative, expressed	4.04601	0.00357976	Os.5225.1.S1_at	TRUE	+strand
LOC_Os03g53960	BAI3_TalG	-577	CACCACACATCAACTACT	402	transcriptional adaptor, putative, expressed	1.25646	0.00750685	Os.14500.1.S1_at	FALSE	-strand
LOC_Os09g28650	BAI3_TalH	-330	TACACATAGACCA	5	gibberellin receptor, putative, expressed	1.1193	0.0175113	Os.55582.1.S1_at	FALSE	+strand
LOC_Os01g61460	BAI3_TalH	-611	TACCCATAAGCCA	32	leaf senescence related protein, putative, expressed	1.31774	0.0421929	Os.20717.1.S1_at	FALSE	+strand
LOC_Os06g14406	BAI3_TalH	-354	TACGCATAAGCCA	36	SYD, putative, expressed	2.81202	0.00357976	Os.50615.1.S1_at	FALSE	-strand
LOC_Os05g41420	BAI3_TalH	-170	TGCCCATAAACCC	129	auxin-induced protein 5NG4, putative, expressed	4.69632	0.00968049	Os.56924.1.S1_at	TRUE	+strand
LOC_Os01g08450	BAI3_TalH	-863	TACTCACAGACCA	164	ras-related protein, putative, expressed	1.06502	0.0390968	Os.7869.1.S1_at	FALSE	-strand
LOC_Os01g13950	BAI3_TalH	-169	TGCACATAAAACA	416	OsGrx_A1 - glutaredoxin subgroup III, expressed	1.22691	0.0223201	Os.31185.1.S1_at	FALSE	-strand
LOC_Os01g72009	BAI3_TalH	-288	TGCGCATAGGACA	449	expressed protein	1.152	0.00787818	Os.12279.2.S1_a_at	TRUE	+strand
LOC_Os10g02880	BAI3_TalI	-826	TGCAACTCTTTCTAT	283	O-methyltransferase, putative, expressed	2.34138	0.015789	Os.7507.1.S1_at	FALSE	+strand
LOC_Os02g09630	BAI3_TalI	-623	TACAACTCCTTATGA	491	GA20292-PA, putative, expressed	2.68338	0.0288253	Os.5025.1.S1_at	FALSE	+strand
Genes that are significantly induced by BAI3 and that contain a predicted EBE in their promoters for BAI3 TAL effectors are shown. Differential expression was determined from publicly available microarray data (GSE34192) corresponding to plants inoculated with BAI3 compared to a water control 24 hours post-inoculation. The probesets that displayed a value of the log2-transformed fold change (logF…
.	Identifier of the TAL gene
b	Nipponbare MSU7 gene ID
c	Distance from the leftmost base of the EBE to the annotated translation start site in the Nipponbare MSU7 genome
d	Predicted binding sequence for each TAL gene
e	Rank (according to predicton score) of the corresponding EBE among the predicted binding sites in all the genome
f	Gene annotation in MSU7
g	Affymetrix ID
h	Log2 Fold change of the corresponding gene in microarray data when comparing plants inoculated with BAI3 vs water control at 24 hpi
I	P-value associated to the Log2 Fold change, as determined using the R package limma
j	Is TRUE if the same rice gene (LOCID) is induced in rNAseq data comparing MAI1 inoculated plants vs control, AND, if a MAI1 TAL effector from the same group is predicted to target the promoter of the gene
k	Strand on the promoter where the EBE was predicted “+ strand” indicates the EBE is in 5’ to 3’ orientation in the sense strand of the gene
